# Supplementary material for: Zolbetuximab or Immunotherapy as the Initial Targeted Therapy in CLDN18.2-Positive, HER2-Negative Advanced Gastric Cancer: Weighing the Options
Source: Curr Oncol. 2025 Nov 20;32(11):648. doi: 10.3390/curroncol32110648 (PMC12650800; doi:10.3390/curroncol32110648)
Supplement: Supplementary file 1 [file curroncol-32-00648-s001.zip]

Archive with 1 entries (1 files):
- curroncol-3919689-supplementary.pdf
